# Supplementary material for: Identification of New Chromosomal Loci Involved in com Genes Expression and Natural Transformation in the Actinobacterial Model Organism Micrococcus luteus
Source: Genes (Basel). 2021 Aug 25;12(9):1307. doi: 10.3390/genes12091307 (PMC8467076; doi:10.3390/genes12091307)
Supplement: Supplementary file 1 [file genes-12-01307-s001.zip]

Archive with 1 entries (1 files):
- genes-1336703-supplementary.pdf
